# Supplementary material for: Natural cycles in South Pacific Gyre strength and the Southern Annular Mode
Source: Sci Rep. 2022 Oct 27;12:18090. doi: 10.1038/s41598-022-22184-2 (PMC9613651; doi:10.1038/s41598-022-22184-2)
Supplement: Supplementary file 2 — Supplementary Information 2. [file 41598_2022_22184_MOESM2_ESM.xlsx]

## Sheet: metadata
Publication Section
Publication Title	Coupled SAM-South Pacific Gyre Circulation Variability Over the Late Holocene New insights from a coral ensemble approach
Authors	Nicholas Hitt, Daniel Sinclair, Helen Neil, Stewart Fallon, Aimée Komugabe-Dixson, Denise Fernandez, Philip Sutton, John Hellstrom
Journal	Nature
Site Information
Location	Southwest Pacific
Country	New Zealand
Data Information
This file includes Coral Metadata, U-Th Data, ∆R Data and Moreno et al LCNAP data stored in the following spreadsheets

## Sheet: U-Th Data
	Supplemental Data Table 1: U/Th Ages presented are corrected for initial Th following the stratigraphical constriant method presented by Hellstrom 2006. All ages are in Cal BP where BP is defined as 1950AD. All uncertainties are 2sigma
Sample ID	Sample Depth	230Th/238Uact	2s	234U/238Uact	2s	232Th/238Uact	2s	230Th/232Thact(i)	2s	AgeCorr	2s	234/238i	2s	AgeCorr 1950 BP	2s
M-004	0.2	0.00158662	3.37361e-05	1.14884	0.00143063	1.38207e-05	2.76413e-07	5	5	0.14414	0.00734556	1.14887	0.00139116	0.0792	0.0074
M-015	0.75	0.0026363	5.57382e-05	1.14453	0.002983	1.30875e-05	2.61749e-07	5	5	0.24521	0.00820939	1.14458	0.00303016	0.1801	0.0081
M-022	1.1	0.00360754	5.78282e-05	1.14719	0.00144904	1.03163e-05	2.06326e-07	5	5	0.338552	0.00735387	1.14734	0.00140011	0.2736	0.0075
M-029	1.45	0.00440778	9.37836e-05	1.14484	0.00302241	3.31022e-05	6.62044e-07	5	5	0.404718	0.0178909	1.14499	0.00303414	0.3400	0.0178
M-041	2.05	0.00549458	8.8943e-05	1.1491	0.00150068	9.91332e-06	1.98266e-07	5	5	0.517931	0.00963723	1.14932	0.0015013	0.4530	0.0097
M-049	2.45	0.00591579	0.00017841	1.15334	0.00203071	1.62946e-05	3.25891e-07	5	5	0.552978	0.0184493	1.15353	0.00197901	0.4881	0.0187
M-055	2.75	0.00624537	0.000160118	1.14489	0.00214769	6.42833e-06	1.28567e-07	5	5	0.593201	0.0154652	1.14512	0.00211894	0.5282	0.0156
M-065	3.25	0.00772271	0.000135416	1.15013	0.00158825	1.12133e-05	2.24266e-07	5	5	0.729366	0.014014	1.15042	0.00162241	0.6643	0.0139
M-073	3.65	0.00807192	0.000211968	1.15049	0.0020387	2.77187e-05	5.54375e-07	5	5	0.754652	0.0239783	1.15082	0.00200921	0.690	0.024
M-081	4.05	0.00861093	0.000110088	1.14948	0.00149729	9.86706e-06	1.97341e-07	5	5	0.815108	0.0115821	1.14985	0.00149526	0.7502	0.0115
M-093	4.65	0.00880302	0.000113025	1.1477	0.00159918	1.09053e-05	2.18105e-07	5	5	0.834304	0.0121551	1.14804	0.00160975	0.7693	0.0121
M-105	5.25	0.00913691	0.000125391	1.14964	0.00152711	1.12184e-05	2.24369e-07	5	5	0.864775	0.0132276	1.14997	0.00151167	0.7998	0.0131
M-117	5.85	0.00950931	0.00028681	1.14915	0.00207805	2.5752e-05	5.1504e-07	5	5	0.893833	0.0302372	1.14948	0.00208249	0.829	0.031
M-124	6.2	0.00985776	0.000270597	1.1419	0.0023499	1.0313e-05	2.06261e-07	5	5	0.940465	0.0267518	1.14227	0.00229053	0.876	0.027
M-147	7.35	0.0109019	0.000164336	1.15005	0.0015273	1.4883e-05	2.97661e-07	5	5	1.03145	0.0170378	1.15044	0.00150614	0.9665	0.0174
M-158	7.9	0.0109534	0.000147505	1.1477	0.00117174	6.85841e-06	1.37168e-07	5	5	1.04229	0.0145653	1.14813	0.00119224	0.9772	0.0145
P-014	0.7	0.00214931	0.000101154	1.14088	0.00218854	8.59854e-06	1.71971e-07	30	20	0.180917	0.0190991	1.14098	0.00217467	0.1157	0.0192
P-030	1.5	0.00288662	6.52077e-05	1.14954	0.00300985	1.1047e-05	2.2094e-07	30	20	0.242538	0.0220732	1.14959	0.00297952	0.178	0.022
P-055	2.75	0.00439191	0.000171136	1.15158	0.00232493	1.15244e-05	2.30487e-07	30	20	0.383696	0.0271254	1.15177	0.00230683	0.319	0.027
P-063	3.15	0.00434844	0.000100615	1.14955	0.00140687	6.22476e-06	1.24495e-07	30	20	0.395513	0.0151788	1.14967	0.00138963	0.3304	0.0154
P-076	3.8	0.00484058	0.000159842	1.15001	0.00223427	7.65616e-06	1.53123e-07	30	20	0.438195	0.0211713	1.15021	0.00222383	0.373	0.021
P-082	4.1	0.00491478	7.7526e-05	1.1484	0.00145482	4.84214e-06	9.68428e-08	30	20	0.453882	0.0118693	1.14859	0.00148693	0.3887	0.0118
P-105	5.25	0.00600965	0.000127413	1.14825	0.00137903	1.14424e-05	2.28849e-07	30	20	0.539578	0.0249032	1.14843	0.00140723	0.474	0.025
P-128	6.4	0.00675986	0.000143657	1.14949	0.00129857	4.20162e-06	8.40323e-08	30	20	0.631039	0.0159975	1.14976	0.0013136	0.5661	0.0160
P-139	6.95	0.00741765	0.000117917	1.14816	0.00151647	1.3253e-05	2.6506e-07	30	20	0.668901	0.0278741	1.14846	0.00151177	0.604	0.027
P-151	7.55	0.00842512	0.000227002	1.15286	0.00208037	2.40733e-05	4.81465e-07	30	20	0.73173	0.0501319	1.15323	0.00208255	0.666	0.050
P-163	8.15	0.00861238	0.000185427	1.14948	0.00172736	1.26073e-05	2.52147e-07	30	20	0.784174	0.0298802	1.14983	0.00168699	0.719	0.030
P-173	8.65	0.00849377	0.000120211	1.1471	0.00113674	3.07865e-06	6.1573e-08	30	20	0.801584	0.0128812	1.14745	0.0010971	0.7367	0.0127
P-187	9.35	0.00898587	0.00011079	1.14839	0.00146723	4.00474e-06	8.00948e-08	30	20	0.844999	0.0131095	1.14876	0.00150664	0.7802	0.0131
P-197	9.85	0.00926131	0.000135728	1.14449	0.00124297	3.84942e-06	7.69885e-08	30	20	0.874975	0.0150267	1.14485	0.00120667	0.8099	0.0149
P-217	10.85	0.00984824	0.00015109	1.14777	0.00128268	3.38688e-06	6.77376e-08	30	20	0.929859	0.0157593	1.14818	0.00131359	0.8647	0.0157
P-226	11.3	0.00989069	0.000140353	1.14986	0.00155244	3.81179e-06	7.62359e-08	30	20	0.931061	0.0152438	1.15029	0.00160641	0.8662	0.0152
P-253	12.65	0.0109729	0.000230174	1.15019	0.00179588	9.43716e-06	1.88743e-07	30	20	1.01817	0.0286931	1.15064	0.00180026	0.953	0.028
P-292	14.6	0.0119296	0.00020456	1.15032	0.00141012	1.31548e-05	2.63096e-07	30	20	1.09912	0.0319929	1.15077	0.00139632	1.034	0.032
P-315	15.75	0.0128647	0.000147853	1.15072	0.00152549	4.22423e-06	8.44845e-08	30	20	1.21385	0.0162909	1.15121	0.00150218	1.1487	0.0164
P-344	17.2	0.0141375	0.000428602	1.14632	0.00267012	7.27675e-06	1.45535e-07	30	20	1.3322	0.043212	1.14686	0.00272464	1.267	0.044
P-365	18.25	0.014748	0.000210208	1.14845	0.00172805	1.85722e-05	3.71444e-07	30	20	1.3559	0.0405784	1.14908	0.00171057	1.291	0.041
P-424	21.2	0.0165793	0.000186441	1.14738	0.00125143	2.53321e-06	5.06643e-08	30	20	1.57936	0.0185975	1.14807	0.00130692	1.5143	0.0186
T-001	0.05	0.0174188	0.000225038	1.15058	0.00171512	1.66295	0.000188281	57	11	0.643141	0.200751	1.15087	0.0016965	0.576	0.199
T-007	0.35	0.0134817	0.000251242	1.14997	0.0021865	1.28543	0.000112091	57	11	0.678203	0.120002	1.15028	0.00223482	0.614	0.121
T-013	0.65	0.00940505	0.000174147	1.14188	0.00307171	0.901741	3.70819e-05	57	11	0.699844	0.0424542	1.14218	0.00311596	0.634	0.043
T-033	1.65	0.00941933	0.000225862	1.14698	0.00159125	0.898878	1.51454e-05	57	11	0.817084	0.0265546	1.14733	0.00159394	0.751	0.027
T-041	2.05	0.0103701	0.000146721	1.14792	0.00131049	0.989454	2.53777e-05	57	11	0.852004	0.0301165	1.14825	0.00130475	0.787	0.030
T-053	2.65	0.0103638	0.000168533	1.14733	0.00182292	0.989494	2.43421e-05	57	11	0.857489	0.0306215	1.14766	0.0017937	0.793	0.030
T-061	3.05	0.012362	0.000151871	1.1488	0.0012874	1.17944	5.09279e-05	57	11	0.904009	0.0552658	1.14918	0.00130732	0.838	0.056
T-073	3.65	0.0193022	0.000191453	1.15055	0.00303032	1.84413	0.000109214	57	11	1.25352	0.116629	1.15116	0.0029895	1.188	0.116
T-081	4.05	0.0297334	0.00024165	1.14899	0.00146825	2.85745	0.000236667	57	11	1.57207	0.255195	1.14965	0.00151058	1.51	0.25
T-085	4.25	0.0321053	0.00026623	1.14867	0.00119192	3.08926	0.000231518	57	11	1.83034	0.246588	1.14946	0.00120438	1.77	0.25
T-089	4.45	0.0248682	0.00027262	1.14363	0.00133954	2.39635	0.000100399	57	11	1.84842	0.109967	1.14435	0.00131759	1.785	0.108
T-093	4.65	0.0277486	0.000281972	1.14469	0.00181951	2.67474	0.000160488	57	11	1.79898	0.171646	1.14543	0.00180475	1.736	0.171
T-101	5.05	0.0253109	0.00022197	1.14904	0.00129176	2.42777	6.90467e-05	57	11	2.05403	0.0757939	1.14987	0.00130181	1.990	0.077
T-105	5.25	0.023125	0.00029609	1.14684	0.00189637	2.22028	0.000101636	14	7	2.08592	0.0740543	1.14767	0.00191012	2.020	0.073
T-113	5.65	0.0225258	0.000234274	1.14396	0.00303838	4.46445e-05	8.9289e-07	14	7	2.10871	0.0377198	1.14485	0.00301868	2.044	0.038
T-133	6.65	0.0222305	0.000321719	1.14535	0.00151045	8.93669e-06	1.78734e-07	14	7	2.12442	0.0321176	1.14628	0.00150324	2.059	0.033
T-145	7.25	0.0218831	0.000231768	1.14725	0.00134652	1.49703e-05	2.99405e-07	14	7	2.07946	0.0246332	1.14807	0.00129894	2.014	0.025
T-161	8.05	0.0228287	0.000229959	1.1472	0.00133135	2.12584e-05	4.25168e-07	14	7	2.16273	0.0266883	1.1481	0.00130422	2.098	0.027
T-173	8.65	0.023506	0.000286566	1.14471	0.00308942	6.9788e-05	1.39576e-06	14	7	2.1685	0.0543117	1.14558	0.00315333	2.104	0.054
T-181	9.05	0.0229612	0.000224419	1.14835	0.00131909	1.56049e-05	3.12099e-07	14	7	2.18093	0.0243943	1.14922	0.00130157	2.116	0.024
T-221	11.05	0.0235895	0.000235597	1.14957	0.00150926	1.60367e-05	3.20734e-07	14	7	2.23849	0.0251775	1.15054	0.0014925	2.174	0.026
T-241	12.05	0.0239944	0.000235205	1.1502	0.00133261	1.62792e-05	3.25583e-07	14	7	2.27631	0.0250811	1.15119	0.0013106	2.211	0.025
T-261	13.05	0.0240564	0.000235589	1.14882	0.00133144	1.00496e-05	2.00993e-07	14	7	2.29326	0.0241021	1.14977	0.00132726	2.228	0.024
T-281	14.05	0.0245176	0.000215842	1.14941	0.00128724	4.51351e-05	9.02702e-07	14	7	2.2906	0.0364632	1.15037	0.00131147	2.225	0.036
T-301	15.05	0.0247663	0.000253558	1.1477	0.00136087	1.04335e-05	2.0867e-07	14	7	2.36379	0.0256091	1.14869	0.00139813	2.299	0.026
T-313	15.65	0.0246707	0.000296419	1.14417	0.00309102	1.93942e-05	3.87884e-07	14	7	2.34978	0.0320287	1.14518	0.00311482	2.285	0.032
T-341	17.05	0.0248145	0.000245584	1.14774	0.00134336	1.06305e-05	2.1261e-07	14	7	2.36844	0.0252124	1.14869	0.00131612	2.303	0.025
T-353	17.65	0.0257824	0.000466839	1.15216	0.00222751	2.23596e-05	4.47192e-07	14	7	2.43705	0.0484601	1.15326	0.00222797	2.372	0.048
T-361	18.05	0.0254786	0.000311104	1.14905	0.00148318	2.21453e-05	4.42906e-07	14	7	2.41512	0.033375	1.15002	0.00151544	2.350	0.034
T-381	19.05	0.0257261	0.000263942	1.14949	0.00137398	1.35221e-05	2.70442e-07	14	7	2.44923	0.0269878	1.15054	0.00139964	2.384	0.027
T-393	19.65	0.0254844	0.000408662	1.14471	0.00209051	2.22544e-05	4.45087e-07	14	7	2.42394	0.0427829	1.14571	0.00212998	2.360	0.042
T-401	20.05	0.0255521	0.000300067	1.14765	0.00145496	1.52569e-05	3.05138e-07	14	7	2.43388	0.0311161	1.14861	0.00149908	2.369	0.031
T-421	21.05	0.0265032	0.000248586	1.14881	0.00150504	2.7837e-05	5.5674e-07	14	7	2.50712	0.0300579	1.14985	0.0014986	2.442	0.031
T-433	21.65	0.0264602	0.000399514	1.14444	0.00205369	3.12815e-05	6.2563e-07	14	7	2.50797	0.0445862	1.14541	0.00212003	2.443	0.044
T-441	22.05	0.0265722	0.00033368	1.14802	0.0015192	1.54106e-05	3.08211e-07	14	7	2.53222	0.0342422	1.14906	0.00149485	2.467	0.034
T-445	22.25	0.0269166	0.00025518	1.14776	0.00121816	1.35942e-05	2.71885e-07	14	7	2.56822	0.0268371	1.14888	0.00121053	2.503	0.027
T-461	23.05	0.0274637	0.000248205	1.14801	0.00132252	1.20429e-05	2.40857e-07	14	7	2.62309	0.0257129	1.1491	0.00130007	2.558	0.026
T-473	23.65	0.0280458	0.000743671	1.1515	0.0028627	3.94841e-05	7.89683e-07	14	7	2.63538	0.0758857	1.15261	0.00292474	2.570	0.078
T-481	24.05	0.0282096	0.000276076	1.14761	0.00137068	1.43112e-05	2.86223e-07	14	7	2.69363	0.0282672	1.14873	0.00139204	2.629	0.029
T-489	24.45	0.0286295	0.000422299	1.1497	0.00227003	1.74742e-05	3.49485e-07	14	7	2.72513	0.0422412	1.15085	0.00230401	2.660	0.043
T-513	25.65	0.0300738	0.000383856	1.1488	0.00316338	2.95572e-05	5.91144e-07	14	7	2.85244	0.0432101	1.15002	0.00325755	2.787	0.043
T-521	26.05	0.0301386	0.000226397	1.14837	0.00126168	1.37084e-05	2.74169e-07	14	7	2.88014	0.0239844	1.14961	0.00131059	2.815	0.024
T-533	26.65	0.0305719	0.000260761	1.14921	0.00119487	1.18898e-05	2.37796e-07	14	7	2.92273	0.0267596	1.15044	0.00121035	2.858	0.027
T-541	27.05	0.0301574	0.000336063	1.14731	0.00147475	1.03421e-05	2.06842e-07	14	7	2.88934	0.0335274	1.14851	0.0015082	2.824	0.034
T-576	28.8	0.0318297	0.000285633	1.14826	0.00135544	1.20792e-05	2.41585e-07	14	7	3.04738	0.0295511	1.14958	0.00141878	2.982	0.029

## Sheet: ∆R Data
		Supplemental Data Tables 2-3: All ∆R and ∆14C data for corals 35104 and 64344 in the study. All ages are in Cal BP where BP is defined as 1950AD. All uncertainties are 1sigma
		Supplemental Data Table 2																Supplemental Data Table 3
		Coral 35104																Coral 64344
		COPRA Age	+/- 2.5%	+/-97.5%	Cal Age BP	+/-	Radiocarbon Age	+/-	∆14C	+/-	∆R (Marine20)	+/-	R (IntCal20)	+/-				COPRA Age	+/- 2.5%	+/-97.5%	Cal Age BP	+/-	Radiocarbon Age	Uncertainty	∆14C	+/-	∆R (Marine20)	+/-	R (IntCal20)	+/-
		577.697	221.872	933.522	577.697	355.825	679	21	-20.4237	43	-591	338	17	306				103.624	67.5418	139.707	103.624	36.0825	535	24	-52.6685	5	-128	38	411	25
		641.2	474.281	808.12	641.2	166.92	785	21	-25.9103	21	-475	186	158	208				142.578	93.786	191.37	142.578	48.7919	590	24	-54.6801	7	-98	43	440	27
		705.701	622.076	789.326	705.701	83.6252	1168	21	-63.9983	11	-152	94	364	118				158.598	115.521	201.676	158.598	43.0776	587	24	-52.5498	6	-111	41	360	27
		731.639	663.057	800.22	731.639	68.5817	1229	22	-68.1101	9	-124	152	381	106				178.857	140.017	217.698	178.857	38.8405	627	24	-54.9423	6	-85	41	444	26
		750.399	683.889	816.909	750.399	66.5099	1195	21	-61.9991	9	-179	148	316	101				195.898	157.738	234.057	195.898	38.1596	674	24	-58.4456	6	-57	44	508	37
		765.852	702.739	828.965	765.852	63.1132	1237	21	-65.2083	8	-151	67	374	90				216.475	171.996	260.955	216.475	44.4794	639	36	-52.0529	7	-120	59	479	38
		780.43	717.964	842.897	780.43	62.4663	1229	21	-62.6085	8	-172	64	347	81				240.84	183.151	298.529	240.84	57.689	697	24	-56.0664	8	-90	62	592	37
		796.088	738.882	853.294	796.088	57.206	1241	21	-62.1711	8	-173	70	308	69				259.057	206.711	311.402	259.057	52.345	693	21	-53.5295	7	-107	57	555	41
		816.167	775.822	856.512	816.167	40.3449	1254	21	-61.4396	6	-179	59	314	54				282.856	241.793	323.919	282.856	41.0629	710	27	-52.8295	6	-109	54	509	40
		829.37	795.675	863.064	829.37	33.6944	1279	23	-62.8472	5	-166	38	327	52				303.357	263.46	343.255	303.357	39.8975	772	24	-57.7223	6	-69	51	511	35
		841.851	810.287	873.415	841.851	31.5638	1276	21	-61.0947	5	-180	35	317	46				317.241	286.458	348.024	317.241	30.783	708	24	-48.546	5	-149	42	393	30
		849.924	820.317	879.531	849.924	29.607	1297	22	-62.7067	5	-167	35	353	48				330.981	304.81	357.153	330.981	26.1717	782	25	-55.6751	4	-90	37	437	28
		855.312	823.806	886.818	855.312	31.5058	1346	21	-67.7329	5	-124	36	399	46				341.016	316.593	365.44	341.016	24.4232	820	26	-58.9384	4	-63	34	460	25
		872.427	837.426	907.428	872.427	35.001	1315	21	-62.1599	5	-174	41	389	53				351.969	328.209	375.729	351.969	23.7602	839	25	-59.9275	4	-54	32	486	25
		887.622	825.009	950.236	887.622	62.6139	1326	21	-61.7533	8	-185	65	404	78				365.348	336.939	393.757	365.348	28.409	821	25	-56.2205	5	-83	35	487	27
		913.519	712.016	1115.02	913.519	201.504	1364	21	-63.2805	25	-185	203	395	220				378.93	356.818	401.042	378.93	22.1119	811	29	-53.5962	5	-104	34	487	24
		1042.69	847.879	1237.5	1042.69	194.812	1440	21	-57.5155	24	-225	194	339	208				397.859	373.864	421.854	397.859	23.995	895	26	-61.2741	4	-38	35	582	23
		1147.75	837.623	1457.87	1147.75	310.126	1496	22	-51.9833	38	-304	294	277	30				415.289	382.896	447.682	415.289	32.3931	888	23	-58.5339	5	-63	41	589	33
		1322.46	1156.6	1488.33	1322.46	165.865	1481	21	-30.0213	21	-452	157	30	170				433.675	388.027	479.324	433.675	45.6488	1001	26	-67.8712	7	25	61	660	41
		1450.26	1336.96	1563.56	1450.26	113.298	1535	21	-21.4327	14	-525	110	-60	20				463.073	415.478	510.668	463.073	47.5949	971	27	-62.7462	7	-45	71	603	38
		1608.94	1508.6	1709.27	1608.94	100.337	1600	22	-10.5973	13	-594	91	-128	101				476.99	445.084	508.895	476.99	31.9053	1039	31	-69.0268	6	7	57	651	45
		1740.87	1675.94	1805.8	1740.87	64.9271	1748	22	-12.9499	9	-554	59	-114	76				525.159	494.458	555.86	525.159	30.7007	1051	33	-65.0268	6	-51	56	551	40
		1820.2	1771.09	1869.31	1820.2	49.1123	1921	24	-24.6995	7	-452	46	37	63				541.571	511.725	571.417	541.571	29.8463	1116	26	-70.7491	5	-7	48	574	38
		1883.75	1841.73	1925.78	1883.75	42.0263	2007	22	-27.6417	6	-416	41	49	57				556.784	528.471	585.097	556.784	28.3133	1033	30	-59.4247	5	-107	46	434	35
		1971.93	1944.48	1999.38	1971.93	27.4515	2223	25	-43.2626	5	-274	35	215	59				578.428	540.03	616.825	578.428	38.3977	1087	26	-63.3143	6	-77	57	425	41
		2019.5	1963.11	2075.89	2019.5	56.3889	2357	23	-47.9206	8	-174	51	264	65				594.13	548.434	639.825	594.13	45.6953	1144	26	-68.1034	7	-48	68	537	46
		2028.37	1980.53	2076.2	2028.37	47.8378	2396	22	-51.4853	7	-142	45	317	60				608.165	563.618	652.713	608.165	44.5474	1165	28	-68.9762	7	-47	64	578	49
		2036.96	1992.88	2081.04	2036.96	44.0827	2438	25	-55.533	6	-107	44	363	61				627.348	574.026	680.67	627.348	53.3219	1177	28	-68.2995	7	-61	71	571	43
		2044.82	2001.99	2087.65	2044.82	42.8317	2440	24	-54.7946	6	-112	42	350	60				648.595	592.376	704.814	648.595	56.219	1172	30	-65.2717	8	-87	73	518	42
		2051.47	2008.13	2094.82	2051.47	43.344	2439	23	-53.9397	6	-119	42	340	57				664.44	619.512	709.367	664.44	44.9274	1199	26	-66.6498	6	-74	62	505	40
		2056.47	2013.37	2099.56	2056.47	43.0977	2477	23	-57.8118	6	-85	42	372	57				682.186	641.779	722.594	682.186	40.4075	1226	25	-67.8817	6	-70	59	452	32
		2060.61	2019.3	2101.92	2060.61	41.3135	2438	23	-52.7439	6	-127	41	330	56				700.793	662.163	739.424	700.793	38.631	1275	25	-71.4496	6	-45	55	467	28
		2069.46	2032.56	2106.35	2069.46	36.894	2445	23	-52.6617	5	-128	38	333	53				713.599	686.34	740.858	713.599	27.2589	1264	27	-68.6455	5	-75	42	467	32
		2073.97	2037.89	2110.06	2073.97	36.0836	2456	23	-53.432	5	-120	37	341	53				725.475	702.145	748.805	725.475	23.3301	1329	26	-74.7995	4	-22	36	517	26
		2078.43	2041.87	2114.99	2078.43	36.558	2420	23	-48.6536	5	-150	38	306	54				737.064	716.392	757.736	737.064	20.6724	1319	32	-72.2697	5	-44	38	455	31
		2082.74	2045.64	2119.84	2082.74	37.1006	2471	23	-54.1449	5	-112	38	362	55				750.052	729.956	770.148	750.052	20.0956	1247	26	-62.4794	4	-130	35	368	28
		2086.8	2049.47	2124.13	2086.8	37.3276	2446	23	-50.712	5	-140	38	339	55				765.225	741.954	788.497	765.225	23.2719	1314	32	-68.5426	5	-79	40	450	27
		2092.71	2056.96	2128.46	2092.71	35.7533	2450	25	-50.4771	5	-141	39	347	56				776.799	756.898	796.7	776.799	19.9008	1310	28	-66.7739	4	-94	34	427	28
		2100.75	2065.33	2136.17	2100.75	35.421	2481	22	-53.2538	5	-116	37	366	60				795.675	769.597	821.752	795.675	26.0776	1358	26	-70.2385	5	-61	35	425	24
		2108.11	2070.58	2145.65	2108.11	37.5359	2490	23	-53.426	6	-114	38	370	60				813.538	788.705	838.37	813.538	24.8327	1341	28	-66.2117	5	-92	35	402	27
		2119.55	2086.61	2152.5	2119.55	32.9425	2527	23	-56.4877	5	-85	36	388	60				820.609	797.924	843.294	820.609	22.6848	1385	25	-70.5224	4	-54	31	442	25
		2130.42	2096.04	2164.8	2130.42	34.3807	2493	22	-51.2867	5	-128	36	330	60				830.381	807.214	853.547	830.381	23.1662	1375	29	-68.205	5	-71	34	423	24
		2135.18	2101.75	2168.61	2135.18	33.4287	2511	22	-52.8326	5	-113	35	354	61				846.721	822.361	871.081	846.721	24.3602	1437	27	-73.5037	4	-24	34	488	25
		2139.62	2106.8	2172.44	2139.62	32.8198	2500	23	-51.0174	5	-128	35	348	70				856.284	834.893	877.675	856.284	21.3908	1413	26	-69.6385	4	-55	32	463	26
		2143.82	2111.38	2176.25	2143.82	32.4353	2504	28	-50.9931	5	-127	38	348	61				863.802	841.572	886.032	863.802	22.2298	1429	27	-70.7427	4	-46	34	475	27
		2147.81	2115.64	2179.98	2147.81	32.1704	2525	23	-53.0497	5	-109	35	356	61				869.985	844.447	895.523	869.985	25.5379	1435	27	-70.7223	5	-48	37	500	30
		2151.66	2118.97	2184.36	2151.66	32.6967	2525	23	-52.6537	5	-111	35	337	60				878.116	850.963	905.27	878.116	27.1531	1482	27	-75.2322	5	-10	39	561	35
		2155.42	2122.46	2188.39	2155.42	32.9621	2536	22	-53.5348	5	-103	35	334	67				888.499	859.436	917.562	888.499	29.063	1463	27	-71.8913	5	-40	41	541	39
		2159.15	2125.47	2192.83	2159.15	33.6789	2525	27	-51.7279	5	-116	38	309	65				900.791	854.85	946.733	900.791	45.9415	1442	25	-68.0902	6	-77	53	502	37
		2162.9	2128.06	2197.73	2162.9	34.8361	2495	26	-47.7586	5	-149	37	275	60				939.726	890.165	989.286	939.726	49.5602	1446	27	-64.1926	7	-108	57	395	38
		2170.67	2133.31	2208.03	2170.67	37.3606	2558	23	-54.3551	5	-91	35	347	70				966.876	920.354	1013.4	966.876	46.5223	1521	26	-69.7998	7	-60	54	428	35
		2176.5	2141.22	2211.78	2176.5	35.279	2532	25	-50.5867	5	-120	35	320	56				990.38	932.514	1048.25	990.38	57.8657	1540	25	-69.445	8	-65	64	427	28
		2184.76	2152.24	2217.28	2184.76	32.5188	2521	26	-48.3264	5	-137	34	276	72				1022.91	966.794	1079.03	1022.91	56.1178	1610	25	-73.8797	8	-30	59	478	26
		2193.73	2161.41	2226.05	2193.73	32.3213	2575	25	-53.6554	5	-89	33	341	51				1059.26	1028.22	1090.3	1059.26	31.0414	1655	25	-74.955	5	-13	36	512	29
		2201.68	2166.47	2236.9	2201.68	35.218	2534	34	-47.9467	6	-134	42	306	58				1125.62	1095.02	1156.21	1125.62	30.5975	1674	26	-69.7947	5	-54	39	464	38
		2206.9	2168.94	2244.87	2206.9	37.9624	2576	22	-52.3377	5	-95	34	343	60				1163.87	1124.27	1203.47	1163.87	39.5989	1664	25	-64.2587	6	-97	43	470	42
		2210.13	2172.81	2247.45	2210.13	37.3207	2593	26	-53.9458	6	-82	37	356	66				1194.46	1129.2	1259.72	1194.46	65.2591	1715	25	-66.5873	9	-81	73	407	47
		2213.28	2176.63	2249.92	2213.28	36.6493	2590	31	-53.2265	6	-87	40	349	65				1235.38	1171.92	1298.84	1235.38	63.4615	1764	25	-67.5781	8	-80	73	509	50
		2216.34	2180.05	2252.62	2216.34	36.2874	2581	27	-51.8197	6	-97	37	337	64				1267.37	1202.59	1332.16	1267.37	64.7859	1786	29	-66.5395	9	-89	76	496	52
		2219.33	2182.62	2256.03	2219.33	36.7045	2574	30	-50.677	6	-107	40	330	51				1293.29	1217.7	1368.89	1293.29	75.5929	1778	25	-62.7542	10	-123	84	413	34
		2222.25	2185.65	2258.85	2222.25	36.5989	2527	30	-44.7565	6	-157	40	285	61				1323.31	1249.03	1397.59	1323.31	74.2814	1865	28	-69.5721	10	-66	83	415	30
		2225.11	2187.41	2262.81	2225.11	37.6985	2630	22	-56.5352	5	-56	35	393	72				1397.69	1359.87	1435.52	1397.69	37.8234	1967	28	-73.1134	6	-46	44	433	29
		2227.92	2189.44	2266.39	2227.92	38.4732	2557	28	-47.6804	6	-132	41	326	75				1494.22	1456.39	1532.04	1494.22	37.8234	2108	28	-78.502	6	11	43	525	31
		2230.68	2190.78	2270.58	2230.68	39.8979	2541	34	-45.4627	7	-151	47	317	71
		2233.4	2192.19	2274.62	2233.4	41.2113	2571	35	-48.6372	7	-125	49	351	74
		2236.1	2194.36	2277.83	2236.1	41.7364	2525	33	-42.914	7	-173	48	311	53
		2239.46	2198.81	2280.12	2239.46	40.6545	2572	34	-48.0736	7	-129	49	361	60
		2243.97	2205.37	2282.57	2243.97	38.6015	2638	22	-55.4115	6	-64	38	429	59
		2249.27	2212.14	2286.41	2249.27	37.133	2604	26	-50.7526	6	-104	41	395	73
		2255.01	2218.94	2291.08	2255.01	36.0731	2657	25	-56.3367	5	-55	40	450	66
		2260.83	2224.36	2297.29	2260.83	36.4683	2610	33	-50.0843	6	-107	46	409	69
		2266.37	2228.3	2304.44	2266.37	38.0711	2572	27	-45.0211	6	-151	44	383	65
		2271.29	2231.51	2311.07	2271.29	39.7763	2575	26	-44.7697	6	-151	45	398	75
		2275.23	2234.77	2315.69	2275.23	40.4572	2662	22	-54.6089	6	-65	44	494	87
		2278.85	2239.41	2318.3	2278.85	39.4452	2591	28	-45.7956	6	-141	47	428	88
		2282.95	2245.29	2320.6	2282.95	37.6549	2660	35	-53.5307	6	-75	51	498	85
		2287.34	2252.03	2322.65	2287.34	35.3102	2633	36	-49.8437	6	-106	51	466	81
		2291.88	2257.23	2326.52	2291.88	34.6466	2618	32	-47.4902	6	-123	49	437	85
		2296.38	2261.64	2331.13	2296.38	34.7467	2663	30	-52.2982	6	-82	48	467	92
		2300.7	2265.26	2336.14	2300.7	35.4373	2696	24	-55.6783	5	-53	46	481	91
		2304.66	2267.87	2341.45	2304.66	36.7917	2681	25	-53.4727	6	-73	48	451	90
		2309.84	2275.08	2344.59	2309.84	34.7575	2663	30	-50.761	6	-96	50	419	113
		2316.98	2284.03	2349.93	2316.98	32.9476	2666	28	-50.3016	5	-99	48	413	87
		2324.69	2290.25	2359.13	2324.69	34.4435	2681	26	-51.1984	5	-94	48	420	94
		2331.57	2293.63	2369.5	2331.57	37.9319	2673	41	-49.3984	7	-107	58	401	91
		2336.2	2296.58	2375.82	2336.2	39.6212	2752	22	-58.2466	6	-34	48	467	93
		2339.18	2299.81	2378.56	2339.18	39.3763	2680	27	-49.3809	6	-109	50	383	93
		2342.07	2303.38	2380.76	2342.07	38.6886	2697	26	-51.1282	6	-95	48	386	95
		2344.94	2307.45	2382.44	2344.94	37.4965	2735	28	-55.1792	6	-59	49	409	84
		2347.87	2309.96	2385.78	2347.87	37.9069	2762	28	-58.0721	6	-33	49	421	91
		2350.93	2312.4	2389.45	2350.93	38.5242	2784	30	-60.3303	6	-14	50	427	91
		2354.19	2315.2	2393.17	2354.19	38.9852	2765	22	-57.654	6	-38	46	394	82
		2357.72	2317.6	2397.84	2357.72	40.119	2761	28	-56.7918	6	-42	49	372	83
		2361.61	2320.35	2402.87	2361.61	41.2572	2791	28	-59.9118	6	-16	50	389	79
		2373.71	2336.6	2410.83	2373.71	37.1139	2741	27	-52.6377	6	-79	45	319	67
		2386.91	2345.87	2427.96	2386.91	41.0474	2787	30	-56.5098	6	-43	49	370	72
		2392.9	2351.4	2434.4	2392.9	41.5025	2760	28	-52.6882	6	-77	47	349	71
		2398.45	2357.52	2439.37	2398.45	40.923	2767	22	-52.8682	6	-76	41	359	78
		2403.74	2362.47	2445	2403.74	41.2638	2744	28	-49.5379	6	-102	45	333	71
		2408.96	2366.24	2451.68	2408.96	42.7194	2763	28	-51.174	6	-89	44	347	77
		2414.3	2369.82	2458.78	2414.3	44.4805	2781	33	-52.7384	7	-75	49	362	65
		2419.95	2373.26	2466.64	2419.95	46.6924	2762	28	-49.8598	7	-99	47	342	65
		2426.1	2377.5	2474.69	2426.1	48.5983	2788	32	-52.1405	7	-78	50	365	86
		2432.92	2382.45	2483.39	2432.92	50.474	2808	25	-53.7257	7	-63	46	380	75
		2448.42	2404.18	2492.66	2448.42	44.2376	2792	29	-50.0836	7	-90	42	362	66
		2469.68	2424.12	2515.24	2469.68	45.5609	2758	41	-43.563	8	-136	50	317	61
		2507.03	2465.59	2548.46	2507.03	41.438	2833	35	-48.1801	7	-83	43	352	50
		2520.73	2482.56	2558.9	2520.73	38.1713	2775	31	-39.6763	6	-149	39	282	70
		2532.55	2496.87	2568.22	2532.55	35.6713	2769	29	-37.6557	6	-162	36	281	65
		2542.9	2503.95	2581.85	2542.9	38.9454	2834	22	-44.2255	6	-102	32	331	66
		2552.22	2510.16	2594.29	2552.22	42.0638	2814	34	-40.746	7	-129	43	303	69
		2563.33	2521.8	2604.87	2563.33	41.5334	2823	31	-40.5036	6	-127	40	329	64
		2576.7	2529.12	2624.27	2576.7	47.5733	2844	32	-41.4667	7	-114	44	341	79
		2589.2	2535.34	2643.07	2589.2	53.8659	2888	33	-45.2173	8	-80	52	399	98
		2608.49	2562.85	2654.13	2608.49	45.6411	2844	30	-37.8018	7	-136	45	402	104
		2655.5	2607.94	2703.05	2655.5	47.5545	2806	33	-27.7412	7	-215	57	344	105
		2679.26	2616.77	2741.75	2679.26	62.4872	2867	30	-32.2941	9	-183	69	405	105
		2694.08	2632.61	2755.54	2694.08	61.4667	2842	31	-27.5231	8	-222	70	364	108
		2709.16	2651.33	2767	2709.16	57.8352	2903	30	-33.0988	8	-174	68	387	110
		2724.36	2669.48	2779.24	2724.36	54.8811	2921	30	-33.5125	8	-170	67	369	111
		2739.52	2682.07	2796.96	2739.52	57.4484	2943	30	-34.42	8	-162	69	355	90
		2754.47	2694.66	2814.29	2754.47	59.817	2969	30	-35.7578	8	-151	71	330	84
		2769.07	2708.72	2829.43	2769.07	60.3533	2993	31	-36.9179	8	-142	72	303	81
		2792.57	2750.04	2835.1	2792.57	42.5319	2992	29	-34.1095	6	-172	54	256	74
		2816.16	2773.99	2858.33	2816.16	42.1676	3044	33	-37.587	7	-148	53	307	72
		2832.2	2795.33	2869.08	2832.2	36.8751	3097	36	-42.0303	6	-111	48	380	73
		2848.9	2808.11	2889.7	2848.9	40.7936	3065	31	-36.2091	6	-155	45	320	72
		2862.74	2814.75	2910.72	2862.74	47.9878	3053	28	-33.2289	7	-176	47	278	75
		2874.06	2823.11	2925.01	2874.06	50.952	3043	28	-30.6653	7	-195	50	253	74
		2885.54	2833	2938.08	2885.54	52.5363	3084	27	-34.3291	7	-163	50	266	70
		2908.67	2854.1	2963.24	2908.67	54.5725	3138	29	-38.0881	8	-128	52	334	55
		2939.97	2886.85	2993.09	2939.97	53.1179	3138	30	-34.4326	8	-152	51	311	59
		2981.65	2923.22	3040.08	2981.65	58.4307	3164	27	-32.6112	8	-157	51	294	59

## Sheet: Moreno et al
	Supplemental Data Table 4: Onset and End of Ciprese Cycles in Patagonia. All ages are in cal BP
		Moreno et al 2014			Moreno et al 2018
		Onset	End	Length	Onset	End	Length
	CC2	794	1086	292	826	1004	178
	CC3	1395	1544	149	1494	1574	80
	CC4	1824	2136	312	2231	2371	140
	CC5	2687	2900	213	2775	3039	264
